# Supplementary material for: Efficiency of Early Sequential Laser Treatment for Facial Linear Scars in Cross‐Sectional Regions
Source: J Cosmet Dermatol. 2025 Feb 13;24(2):e70053. doi: 10.1111/jocd.70053 (PMC11822557; doi:10.1111/jocd.70053)
Supplement: Supplementary file 3 — Video S2. Video Legend. [file JOCD-24-e70053-s003.txt]

This video demonstrates a young male with post-traumatic facial scarring, where the scar exhibits satisfactory cosmetic appearance at rest but manifests noticeable depression deformity during facial expression movements.
